# Supplementary material for: Excellent Survival Outcome in a Patient Receiving NALIRIFOX for Metastatic Pancreatic Adenocarcinoma: A Case Report
Source: Oncol Res. 2026 Jul 16;34(8):28. doi: 10.32604/or.2026.083192 (PMC13397356; doi:10.32604/or.2026.083192)
Supplement: Supplementary file 1 [file OncolRes-34-83192-s001.zip]

Archive with 1 entries (1 files):
- TSP_OR_83192-s001.docx
